# Supplementary material for: A functional mini-GDE transgene corrects impairment in models of glycogen storage disease type III
Source: J Clin Invest. 2024 Jan 16;134(2):e172018. doi: 10.1172/JCI172018 (PMC10786702; doi:10.1172/JCI172018)
Supplement: Supporting data values [file jci-134-172018-s202.xlsx]

## Sheet: Fig. 1D
Glycogen Heart - Triceps
			Heart	Triceps
			Glycogen (% of Agl-/- PBS)	Glycogen (% of Agl-/- PBS)
	Agl+/+	PBS	0	3.978
			0	5.313
			0	2.32
			0	6.564
			1.341	4.398
	Agl-/-	PBS	63.353	87.978
			126.207	106.985
			83.222	81.286
			127.219	123.75
		AAV - ∆C1	91.26	26.116
			66.958	28.172
			71.672	33.234
			71.854	26.673
			84.849	17.108
		AAV - ∆C2	58.255	39.286
			81.689	28.072
			70.702	34.928
			122.36	50.801
			109.527	29.208
		AAV - ∆C3	130.61	63.984
			66.011	51.23
			165.939	77.278
			115.155	43.432
			98.132	44.051
		AAV - ∆C4	90.866	30.199
			100.56	37.915
			89.507	39.22
			77.814	37.776

## Sheet: Fig. 1E
Wire Hang test
			Falls/min
	Agl+/+	PBS	2
			1
			2
			2
			1
	Agl-/-	PBS	27
			41
			38
			33
		AAV - ∆C1	24
			24
			23
			10
			32
		AAV - ∆C2	19
			33
			25
			28
			28
		AAV - ∆C3	30
			32
			31
			26
			29
		AAV - ∆C4	35
			32
			21
			23

## Sheet: Fig. 2C
GDE expression in TA
			GDE/Vinculin ratio
	Agl+/+	PBS	56.0372
	Agl-/-	PBS	0.00835821
		AAV - ∆Nter1	0.108108
			0.171152
			0.384454
		AAV - ∆Nter2	0.949227
			1.52888
			1.47601
		AAV - ∆Nter3	0.278363
			0.765403
			0.201632
		AAV - ∆Nter4	0.459292
			0.21501
			0.260976
		AAV - ∆Nter5	0.0721154
			0.0236345
			0.0514151
		AAV - ∆Nter6	0.0145454
			0.07
			0.0393617
		AAV - ∆C1	1.02059
			1.43552
			0.135294
		AAV - GDE	3.2518
			4.1651

## Sheet: Fig. 2D
Glycogen TA
			Glycogen (% of Agl-/- PBS)
	Agl+/+	PBS	1.87
			6.44
			0.5
	Agl-/-	PBS	103.32
			98.49
			98.19
		AAV - ∆Nter1	62.01
			28.91
			41.01
		AAV - ∆Nter2	16
			19.21
			15.83
		AAV - ∆Nter3	21.2
			33.62
			25.71
		AAV - ∆Nter4	28.24
			23.33
			25.24
		AAV - ∆Nter5	29.89
			34.63
			40.51
		AAV - ∆Nter6	57.41
			50.85
			62.81
		AAV - ∆C1	54.49
			46.34
			35.54
		AAV - GDE	16.32
			10.96

## Sheet: Fig. 3C
Glycogen Heart
			Glycogen (% of Agl-/- PBS)
	Agl+/+	PBS	10.92
			6.22
			4.78
			13.76
			2.64
			2.27
			4.57
	Agl-/-	PBS	122
			73.09
			99.11
			96.9
			116.51
			84.71
			137.58
			70.1
		AAV - ∆Nter2	25.35
			16.61
			21.53
			22.23
			15.61
			24.11
			27.12
			23.19
			37.34

## Sheet: Fig 3D
Glycogen Triceps
			Glycogen (% of Agl-/- PBS)
	Agl+/+	PBS	4.27
			0
			4.66
			1.92
			2.38
			3.76
			2.03
	Agl-/-	PBS	91.82
			94.36
			103.6
			103.27
			102.04
			98.93
			97.06
			108.93
		AAV - ∆Nter2	7.27
			13.99
			15.85
			19.63
			16.5
			14.37
			19.06
			17.09
			24.09

## Sheet: Fig. 3H
Wire Hang
			Falls/min (Baseline)	Falls/min (3 months)
	Agl+/+	PBS	2.7	1.7
			1	1.3
			3.7	0.7
			7.5	3.7
			5.3	2.3
			1.7	0.3
			4	0.7
	Agl-/-	PBS	24	32.4
			20.7	27.3
			18.8	33.3
			14.3	26.1
			30.8	37.5
			29.3	29.3
			37.5	35.3
			21.8	30
		AAV - ∆Nter2	25.5	13.3
			25	8.3
			25.5	7.4
			22.2	14.8
			29.3	8.1
			29.3	6
			27.3	6
			24	4
			36.4	20.3

## Sheet: Fig. 4C
Glycogen Triceps
			Glycogen (% of Agl-/- PBS)
	Agl+/+	PBS	4.83
			6.19
			4.76
			5.39
			4.79
	Agl-/-	PBS	155.2
			106.4
			92.03
			95.05
			51.32
		AAV - ∆Nter2	18.17
			21.37
			21.9
			22.01
			20.63

## Sheet: Fig. 4D
Glycogen Heart
			Glycogen (% of Agl-/- PBS)
	Agl+/+	PBS	14.79
			0
			9.18
			11.15
			24.09
	Agl-/-	PBS	60.89
			153.83
			82.31
			121.72
			81.23
		AAV - ∆Nter2	43.68
			34.3
			54.32
			69.82
			56.87

## Sheet: Fig. 4H
Myom3 3 months
			Myom3 (a.u.)
	Agl+/+	PBS	98
			118
			111
			145
			188
	Agl-/-	PBS	1660
			1730
			2110
			2260
			2270
		AAV - ∆Nter2	175
			271
			327
			235
			242

[truncated: 42 more sheets: Fig. 5C, Fig. 5E, Fig. S1B, Fig. S1C, Fig. S2B, Fig. S3C, Fig. S3D, Fig. S3E, Fig. S4C, Fig. S4D, Fig. S5A, Fig. S7D, Fig. S7E, Fig. S7F, Fig. S8C, Fig. S8D, Fig. S10B, Fig. S11B, Fig. S11C, Fig. S11D …]
